# Supplementary material for: Harnessing Paenarthrobacter ureafaciens YL1 and Pseudomonas koreensis YL2 Interactions to Improve Degradation of Sulfamethoxazole
Source: Microorganisms. 2022 Mar 18;10(3):648. doi: 10.3390/microorganisms10030648 (PMC8953276; doi:10.3390/microorganisms10030648)
Supplement: Supplementary file 1 [file microorganisms-10-00648-s001.zip]

Archive with 1 entries (1 files):
- microorganisms-1640284-supplementary.pdf
